# Supplementary material for: Flagella disruption in Bacillus subtilis increases amylase production yield
Source: Microb Cell Fact. 2022 Jul 2;21:131. doi: 10.1186/s12934-022-01861-x (PMC9250202; doi:10.1186/s12934-022-01861-x)
Supplement: Supplementary file 2 — Additional file 2: Expression data for the genes in the Flagella operon. [file 12934_2022_1861_MOESM2_ESM.xlsx]

## Sheet: Flagella expression data
Name	ID	Differential expression	T1 = 21	T2 = 26.3	T3 = 45.4	T4 = 71	T5 = 94	T6 = 118
flgB	BSGatlas-gene-1906	No significant change in expression	8.754 (SE: 0.334)	9.165 (SE: 0.362)	9.208 (SE: 0.179)	9.821 (SE: 0.438)	9.636 (SE: 0.057)	10.374 (SE: 0.598)
flgC	BSGatlas-gene-1907	No significant change in expression	9.309 (SE: 0.239)	9.357 (SE: 0.386)	9.406 (SE: 0.120)	9.849 (SE: 0.404)	9.738 (SE: 0.081)	10.394 (SE: 0.660)
fliE	BSGatlas-gene-1908	No significant change in expression	10.390 (SE: 0.064)	10.458 (SE: 0.152)	10.858 (SE: 0.097)	11.105 (SE: 0.065)	11.072 (SE: 0.018)	11.206 (SE: 0.154)
fliF	BSGatlas-gene-1909	No significant change in expression	12.584 (SE: 0.091)	12.821 (SE: 0.046)	13.175 (SE: 0.127)	13.313 (SE: 0.072)	13.322 (SE: 0.057)	13.334 (SE: 0.014)
fliG	BSGatlas-gene-1910	No significant change in expression	10.734 (SE: 0.337)	11.173 (SE: 0.387)	11.097 (SE: 0.076)	11.617 (SE: 0.445)	11.384 (SE: 0.134)	12.175 (SE: 0.662)
fliH	BSGatlas-gene-1911	No significant change in expression	9.189 (SE: 0.103)	9.236 (SE: 0.074)	9.576 (SE: 0.185)	9.795 (SE: 0.104)	9.888 (SE: 0.115)	10.122 (SE: 0.178)
fliI	BSGatlas-gene-1912	Significant change in expression	12.106 (SE: 0.205)	12.183 (SE: 0.106)	12.453 (SE: 0.059)	12.656 (SE: 0.183)	12.515 (SE: 0.082)	12.759 (SE: 0.269)
fliJ	BSGatlas-gene-1913	No significant change in expression	5.619 (SE: 0.343)	6.085 (SE: 0.171)	6.233 (SE: 0.246)	6.581 (SE: 0.195)	6.342 (SE: 0.085)	7.040 (SE: 0.451)
ylxF	BSGatlas-gene-1914	No significant change in expression	8.216 (SE: 0.091)	8.407 (SE: 0.314)	8.385 (SE: 0.194)	8.863 (SE: 0.233)	8.590 (SE: 0.075)	9.077 (SE: 0.461)
fliK	BSGatlas-gene-1915	No significant change in expression	11.129 (SE: 0.030)	11.234 (SE: 0.168)	11.456 (SE: 0.119)	11.595 (SE: 0.041)	11.393 (SE: 0.015)	11.459 (SE: 0.155)
flgD	BSGatlas-gene-1916	No significant change in expression	9.936 (SE: 0.520)	10.165 (SE: 0.548)	10.019 (SE: 0.105)	10.418 (SE: 0.526)	9.842 (SE: 0.010)	10.596 (SE: 0.701)
flgE	BSGatlas-gene-1917	Significant change in expression	9.412 (SE: 0.094)	9.618 (SE: 0.161)	9.685 (SE: 0.231)	9.974 (SE: 0.082)	9.745 (SE: 0.074)	10.092 (SE: 0.243)
swrD	BSGatlas-gene-1918	No significant change in expression	8.785 (SE: 0.094)	8.757 (SE: 0.137)	8.917 (SE: 0.067)	9.044 (SE: 0.117)	8.891 (SE: 0.081)	8.806 (SE: 0.146)
fliL	BSGatlas-gene-1919	No significant change in expression	8.262 (SE: 0.200)	8.436 (SE: 0.195)	8.446 (SE: 0.165)	8.836 (SE: 0.312)	8.291 (SE: 0.082)	8.844 (SE: 0.270)
fliM	BSGatlas-gene-1920	Significant change in expression	11.756 (SE: 0.190)	11.592 (SE: 0.161)	11.852 (SE: 0.131)	11.902 (SE: 0.048)	11.564 (SE: 0.138)	11.589 (SE: 0.057)
fliY	BSGatlas-gene-1921	No significant change in expression	11.677 (SE: 0.261)	11.596 (SE: 0.219)	11.657 (SE: 0.018)	11.802 (SE: 0.205)	11.391 (SE: 0.092)	11.705 (SE: 0.244)
cheY	BSGatlas-gene-1922	No significant change in expression	9.274 (SE: 0.342)	9.185 (SE: 0.331)	8.944 (SE: 0.165)	9.350 (SE: 0.379)	8.830 (SE: 0.043)	9.480 (SE: 0.551)
fliZ	BSGatlas-gene-1923	No significant change in expression	11.468 (SE: 0.501)	11.416 (SE: 0.359)	11.303 (SE: 0.102)	11.628 (SE: 0.497)	10.947 (SE: 0.140)	11.607 (SE: 0.567)
fliP	BSGatlas-gene-1924	Significant change in expression	10.263 (SE: 0.163)	10.185 (SE: 0.202)	10.480 (SE: 0.188)	10.487 (SE: 0.025)	10.207 (SE: 0.113)	10.338 (SE: 0.037)
fliQ	BSGatlas-gene-1925	No significant change in expression	10.279 (SE: 0.615)	10.549 (SE: 0.468)	10.371 (SE: 0.112)	10.598 (SE: 0.537)	9.924 (SE: 0.102)	10.485 (SE: 0.500)
fliR	BSGatlas-gene-1926	No significant change in expression	12.112 (SE: 0.553)	12.128 (SE: 0.457)	11.954 (SE: 0.097)	12.090 (SE: 0.470)	11.474 (SE: 0.103)	11.964 (SE: 0.465)
flhB	BSGatlas-gene-1927	No significant change in expression	11.940 (SE: 0.450)	11.817 (SE: 0.307)	11.758 (SE: 0.024)	11.817 (SE: 0.256)	11.313 (SE: 0.101)	11.562 (SE: 0.273)
flhA	BSGatlas-gene-1928	No significant change in expression	12.197 (SE: 0.432)	12.047 (SE: 0.297)	11.912 (SE: 0.026)	12.035 (SE: 0.323)	11.529 (SE: 0.105)	11.939 (SE: 0.310)
flhF	BSGatlas-gene-1929	Significant change in expression	10.867 (SE: 0.212)	10.808 (SE: 0.160)	10.935 (SE: 0.102)	10.871 (SE: 0.048)	10.535 (SE: 0.123)	10.696 (SE: 0.027)
flhG	BSGatlas-gene-1930	Significant change in expression	10.777 (SE: 0.455)	10.491 (SE: 0.267)	10.311 (SE: 0.036)	10.400 (SE: 0.258)	9.925 (SE: 0.086)	10.432 (SE: 0.349)
cheB	BSGatlas-gene-1931	Significant change in expression	10.390 (SE: 0.256)	10.149 (SE: 0.048)	10.108 (SE: 0.042)	10.057 (SE: 0.093)	9.723 (SE: 0.118)	9.806 (SE: 0.100)
cheA	BSGatlas-gene-1932	Significant change in expression	10.671 (SE: 0.249)	10.321 (SE: 0.172)	10.200 (SE: 0.110)	10.271 (SE: 0.116)	9.829 (SE: 0.108)	10.086 (SE: 0.173)
cheW	BSGatlas-gene-1933	Significant change in expression	8.358 (SE: 0.600)	7.830 (SE: 0.457)	7.430 (SE: 0.067)	7.767 (SE: 0.410)	7.216 (SE: 0.056)	8.080 (SE: 0.659)
cheC	BSGatlas-gene-1934	Significant change in expression	10.559 (SE: 0.320)	10.052 (SE: 0.097)	10.018 (SE: 0.086)	10.019 (SE: 0.173)	9.697 (SE: 0.112)	9.699 (SE: 0.046)
cheD	BSGatlas-gene-1935	Significant change in expression	10.122 (SE: 0.340)	9.653 (SE: 0.102)	9.478 (SE: 0.113)	9.493 (SE: 0.113)	9.106 (SE: 0.100)	9.293 (SE: 0.061)
sigD	BSGatlas-gene-1936	Significant change in expression	11.126 (SE: 0.179)	10.695 (SE: 0.006)	10.851 (SE: 0.063)	10.698 (SE: 0.192)	10.591 (SE: 0.114)	10.458 (SE: 0.194)
swrB	BSGatlas-gene-1937	Significant change in expression	8.430 (SE: 0.013)	7.998 (SE: 0.096)	8.180 (SE: 0.224)	8.114 (SE: 0.054)	8.086 (SE: 0.130)	8.189 (SE: 0.139)
